# Supplementary material for: Postnatal Development of Microglia-Like Cells in Mouse Cochlea
Source: Neural Plast. 2018 Jul 31;2018:1970150. doi: 10.1155/2018/1970150 (PMC6091412; doi:10.1155/2018/1970150)
Supplement: Supplementary 2 — Supplementary Figure 2: representative shapes of the different types of MLCs. (A) round, amoeboid; (B) extended, bipolar-like; (C) further extended and arborized; and (D) ramified. [file 1970150.f2.xps]

Archive with 16 entries (16 files):
- [Content_Types].xml
- _rels/.rels
- docProps/thumbnail.jpeg
- docProps/core.xml
- FixedDocSeq.fdseq
- Documents/1/FixedDoc.fdoc
- Resources/48230029-18BE-6784-E14A-6C3DD62CAE72.odttf
- Documents/1/_rels/FixedDoc.fdoc.rels
- Documents/1/Pages/_rels/1.fpage.rels
- Documents/1/Structure/DocStructure.struct
- Resources/Images/image_3.jpg
- Documents/1/Pages/1.fpage
- Resources/Images/image_0.jpg
- Resources/Images/image_1.jpg
- Resources/Images/image_2.jpg
- Documents/1/Structure/Fragments/1.frag
