# Supplementary material for: Postnatal Development of Microglia-Like Cells in Mouse Cochlea
Source: Neural Plast. 2018 Jul 31;2018:1970150. doi: 10.1155/2018/1970150 (PMC6091412; doi:10.1155/2018/1970150)
Supplement: Supplementary 2 — Supplementary Figure 2: representative shapes of the different types of MLCs. (A) round, amoeboid; (B) extended, bipolar-like; (C) further extended and arborized; and (D) ramified. [file 1970150.f2.xps › Documents/1/Pages/_rels/1.fpage.rels]

<?xml version="1.0" encoding="UTF-8" standalone="yes"?>
<Relationships xmlns="http://schemas.openxmlformats.org/package/2006/relationships"><Relationship Id="rId3" Type="http://schemas.microsoft.com/xps/2005/06/required-resource" Target="../../../Resources/Images/image_2.jpg"/><Relationship Id="rId2" Type="http://schemas.microsoft.com/xps/2005/06/required-resource" Target="../../../Resources/Images/image_1.jpg"/><Relationship Id="rId1" Type="http://schemas.microsoft.com/xps/2005/06/required-resource" Target="../../../Resources/Images/image_0.jpg"/><Relationship Id="rId6" Type="http://schemas.microsoft.com/xps/2005/06/storyfragments" Target="../Structure/Fragments/1.frag"/><Relationship Id="rId5" Type="http://schemas.microsoft.com/xps/2005/06/required-resource" Target="../../../Resources/48230029-18BE-6784-E14A-6C3DD62CAE72.odttf"/><Relationship Id="rId4" Type="http://schemas.microsoft.com/xps/2005/06/required-resource" Target="../../../Resources/Images/image_3.jpg"/></Relationships>
